# Supplementary material for: Moral Observer-Licensing in Cyberspace
Source: Behav Sci (Basel). 2022 May 17;12(5):148. doi: 10.3390/bs12050148 (PMC9138128; doi:10.3390/bs12050148)
Supplement: Supplementary file 1 [file behavsci-12-00148-s001.zip]

Archive with 9 entries (8 files):
- behavsci-1659072-supplementary/__MACOSX/
- behavsci-1659072-supplementary/__MACOSX/._S1_File_Study1-DATA.xlsx
- behavsci-1659072-supplementary/__MACOSX/._S2_File_Study2-DATA.xlsx
- behavsci-1659072-supplementary/__MACOSX/._S3_File_Study3-DATA.xlsx
- behavsci-1659072-supplementary/__MACOSX/._S4_File_Study4-DATA.xlsx
- behavsci-1659072-supplementary/S1_File_Study1-DATA.xlsx
- behavsci-1659072-supplementary/S2_File_Study2-DATA.xlsx
- behavsci-1659072-supplementary/S3_File_Study3-DATA.xlsx
- behavsci-1659072-supplementary/S4_File_Study4-DATA.xlsx
