# Supplementary material for: Moral Observer-Licensing in Cyberspace
Source: Behav Sci (Basel). 2022 May 17;12(5):148. doi: 10.3390/bs12050148 (PMC9138128; doi:10.3390/bs12050148)
Supplement: Supplementary file 1 [file behavsci-12-00148-s001.zip › behavsci-1659072-supplementary/S1_File_Study1-DATA.xlsx]

## Sheet: Sheet1
						moral	moral	moral	moral	moral	moral	moral	moral	moral	Immoral	Immoral	Immoral	Immoral	Immoral	Immoral	Immoral	Immoral	Immoral	Immoral	Immoral	Immoral	Immoral	Immoral	Immoral	Immoral
Gender	Age	Grade	School	The year of using Internet	The time of spending on Internet per week(hour)	Supporting social assistance or charitable activities	Being honest online	Upholding correct guidance of public opinion	Protecting others’ intellectual property	Providing free consultation or technical support	Providing free network management keep the cyber world healthy and safe	Disclosure of misbehaviors	Speaking politely online	Others	Using or changing others’ accounts online without authorization	Internet fraud	Spreading rumors or misinformation	Producing or spreading computer viruses	Prying into others’ private lives	Browsing and spreading harmful information	Speaking impolitely online	Emotional deception online	Academic misconduct (e.g. plagiarizing papers online)	Producing and spreading information rubbish	Flooding the forum with repeated spam messages	Sex chat online	Internet prank	Online copyright piracy	Online gambling	Others
2	24	研三	心理	15	21		1		1									1	1								1
1	29	研三	心理	13	28	1		1											1								1	1
1	23	研一	心理	10	50				1			1			1		1	1
2	25	研三	心理	10	50	1							1														1	1	1
2	24	研二	心理	7	45				1			1			1			1	1
2	25	研三	心理	10	50						1	1			1				1								1
2	28	研三	心理	10	70			1				1			1												1	1
2	25	研三	哲学	13	56	1				1						1			1								1
2	25	研三	哲学	13	40					1		1			1									1				1
2	24	研三	数学	5	20	1							1		1									1					1
2	26	研三	数学	14	28	1	1								1			1										1
2	25	研三	数学	10	50	1		1							1		1										1
2	25	研三	软件与微电子	6	50	1		1										1	1									1
2	25	研三	软件与微电子	7	50	1		1										1	1								1
2	24	研三	考古	10	4							1	1											1				1	1
2	25	研三	考古	8	50	1		1							1				1								1
2	24	研三	哲学	13	30		1		1																		1	1	1
2	33	研三	哲学	6	60					1		1			1				1								1
2	19	大一	中文	7	25						1	1					1										1	1
1	20	大三	元培	12	25			1		1					1				1		1
2	20	大三	元培	10	30				1		1				1												1		1
1	25	研一	物理	10	20	1	1										1		1								1
2	19	大一	药学	1	60						1		1						1					1					1
2	19	大一	药学	9	20	1			1						1				1										1
2	18	大一	城市与环境	8	10	1			1							1			1					1
2	21	大三	数学	3	20	1		1																			1	1	1
2	19	大一	地空	9	13					1		1							1								1	1
1	21	大二	信科	10	10			1		1										1	1							1
2	20	大二	法学	10	20						1	1							1								1		1
1	18	大一	外院	7	10	1		1											1								1	1
1	19	大二	信科	5	30			1		1					1		1				1
2	20	大二	信科	10	30	1							1							1							1	1
1	21	大三	工学	10	20	1			1													1	1					1
2	19	大一	新闻与传播学院	7	12				1	1								1									1	1
1	27	研三	哲学	8	28				1	1										1				1				1
1	26	研三	哲学	7	28	1						1							1									1	1
1	25	研二	哲学	10	10				1			1			1				1								1
1	28	博四	哲学	16	40	1		1							1				1		1
1	26	研三	哲学	10	30				1	1						1		1						1
2	26	博一	哲学	14	14	1							1						1								1		1
1	27	研三	哲学	15	10		1			1											1			1				1
2	22	大四	哲学	12	30					1			1		1													1	1
1	22	大四	哲学	15	12						1	1			1					1			1
2	24	研二	哲学	12	40	1	1												1								1	1
2	23	研一	哲学	11	30					1		1							1								1	1
1	23	研一	哲学	10	14							1	1		1				1									1
1	28	研三	法学	5	20				1			1			1		1											1
1	25	博一	哲学	14	15						1	1			1		1											1
1	24	研二	软件与微电子	10	50						1	1			1		1		1
1	20	大一	经济学院	11	8		1		1						1			1	1
1	19	大一	经济学院	10	14	1			1						1			1						1
1	22	大四	数学	10	7		1					1			1			1											1
1	19	大一	经济学院	8	14	1	1								1					1								1
1	19	大一	物理学院	10	6	1					1						1						1						1
2	25	研二	经济学院	10	30			1				1			1				1									1
1	28	研三	心理	10	25	1			1								1		1									1
2	23	博一	哲学	7	25					1		1						1	1		1
1	24	研二	国关	10	40			1					1							1			1		1
2	21	大四	基础医学院	10	30			1		1								1									1	1
1	24	研二	经济学院	10	100					1			1				1										1	1
1	26	博三	哲学	10	10	1			1									1	1					1
2	25	研三	国关	13	70	1				1								1						1				1
1	21	大三	社会	7	35	1		1													1						1	1
