# Supplementary material for: Moral Observer-Licensing in Cyberspace
Source: Behav Sci (Basel). 2022 May 17;12(5):148. doi: 10.3390/bs12050148 (PMC9138128; doi:10.3390/bs12050148)
Supplement: Supplementary file 1 [file behavsci-12-00148-s001.zip › behavsci-1659072-supplementary/S2_File_Study2-DATA.xlsx]

## Sheet: Sheet1
ID	Group	Condemnation	Gender	Age	The year of using Internet	The time of spending on Internet per week(hour)	"how much would you like the target as a coworker"	"how much would you like the target as a friend"	"how much do you respect the target"	"how moral do you found the target"	"How much should the target be blamed?"	"How wrong was the transgression?”	"How much did the target deserve to be punished?"	"how excusable the transgression was"	"how immoral the transgression was".
1	1	4	1	22	7	50	4	4	4	4	4	4	4	4	4
2	1	3.56	1	21	4	30	3	3	4	4	3	1	4	3	1
3	1	3.33	1	23	4	4	4	3	5	6	4	3	5	6	2
4	1	5	1	22	13	50	6	5	5	3	6	7	6	2	7
5	1	3.78	1	22	4	30	6	3	5	2	6	4	3	6	3
6	1	4.67	2	22	7	15	4	3	3	2	6	2	6	2	2
7	1	6.11	1	21	10	25	3	2	2	2	6	7	6	2	7
8	1	4.33	1	22	8	56	4	4	4	4	4	5	5	4	5
9	1	4.22	1	18	6	20	4	3	4	4	4	5	4	4	4
10	1	5.22	1	19	8	15	5	2	4	2	5	7	5	3	6
11	1	3.89	1	19	7	35	3	5	4	5	3	5	5	6	5
12	1	3.78	1	19	6	12	4	5	4	5	3	6	4	4	3
13	1	4.44	1	19	6	6	4	4	4	4	4	5	5	3	5
14	1	5.11	1	19	2	14	4	3	4	3	5	6	6	3	6
15	1	5.78	1	20	10	10	1	2	3	3	6	6	6	3	6
16	1	4.78	1	20	14	7	5	6	4	3	4	7	6	2	6
17	1	6.33	1	18	6	25	1	1	1	2	3	7	7	2	7
18	1	4.22	1	21	5	20	5	4	3	4	5	3	5	4	5
19	1	5.67	2	21	11	40	2	2	4	3	5	7	6	2	6
20	1	5.33	2	22	10	7	4	3	3	3	5	7	6	3	6
21	1	5.56	2	21	10	12	2	1	4	3	3	7	5	2	7
22	1	4.56	2	21	6	25	2	4	4	4	4	6	4	5	6
23	1	4.22	2	23	4		4	4	4	4	4	5	3	3	5
24	1	5.11	2	21	8	28	2	2	4	3	4	7	6	5	5
25	1	4.22	2	22	14	20	4	4	4	4	4	5	4	4	5
26	1	6.33	2	23	4	85	2	2	2	2	6	7	6	1	7
27	1	3.67	1	21	6	20	5	5	5	4	4	4	4	4	4
28	1	5.22	2	22	10	30	1	1	7	2	4	7	4	4	7
29	1	3.78	1	19	1	6	4	3	4	4	3	5	3	5	3
30	1	5	1	20	6	30	2	1	4	4	4	6	4	3	5
31	1	5.33	1	21	5	70	3	3	3	3	5	6	5	2	6
32	1	4.11	1	19	9	20	3	2	4	2	5	3	3	6	3
33	1	4.44	2	23	10	84	1	7	4	4	4	6	4	3	5
34	1	4.33	2	18	13	7	4	4	4	4	4	5	4	3	5
35	1	5.56	1	18	12	10	3	1	2	2	5	6	5	3	5
36	1	5.44	1	20	8	25	4	1	4	3	5	6	5	1	6
37	1	4.78	1	21	9	35	4	4	3	4	5	6	5	3	5
38	1	6	1	22	5	25	4	4	3	2	7	7	7	1	7
3	1	4.44	1	21	12	12	4	4	4	4	5	5	5	4	5
5	1	5.22	1	21	10	4	2	3	4	3	6	6	5	4	6
8	1	4.44	1	19	8	2	2	2	3	2	2	2	6	3	2
12	1	4.56	2	22	15	35	3	4	4	4	5	6	5	3	3
13	1	3.78	1	21	10	30	5	6	5	4	5	5	4	5	5
14	1	4.22	2	20	10	50	4	3	4	5	4	5	6	5	4
15	1	4.33	2	22	12	42	4	4	4	4	5	5	5	5	5
17	1	4	2	20	8	28	4	4	3	3	3	3	4	5	5
21	1	4.33	1	22	10	6	4	5	4	3	5	5	5	5	5
22	1	4.11	2	21	8	41	4	4	6	5	5	6	5	5	5
23	1	5.56	2	21	15	70	1	1	3	3	6	6	5	4	5
24	1	4.78	2	20	8	84	3	5	3	2	5	3	5	2	5
25	1	4.33	2	21	7	8	3	5	5	3	5	5	5	5	5
26	1	4.78	2	21	7	5	4	3	5	4	6	7	5	5	6
28	1	4.44	2	20	9	28	4	3	4	5	5	6	4	4	5
31	1	5	1	22	6	15	2	3	4	3	5	5	5	3	5
33	1	4.33	1	20	11	21	4	4	4	3	5	5	4	3	3
35	1	3.78	2	20	11	36	2	5	4	4	4	3	4	6	4
38	1	2.56	2	23	10	12	6	5	4	6	2	2	5	7	2
39	1	4.22	2	21	8	5	3	3	3	4	3	5	3	5	5
40	1	5.11	1	21	15	63	3	4	4	4	5	7	6	4	7
41	1	5	2	21	5	8	3	3	4	5	6	6	6	3	5
46	1	4.11	2	20	14	55	5	3	4	4	4	4	4	4	5
47	1	3	2	20	5	28	5	5	6	5	3	3	5	6	3
48	1	5.67	2	21	14	30	2	2	5	3	6	7	6	2	6
49	1	3.67	2	20	9	30	3	4	5	5	3	4	3	5	5
50	1	4.67	2	20	9	35	3	5	5	4	6	6	6	5	6
51	1	6.22	2	21	8	8	1	1	4	2	6	7	6	1	6
52	1	5.44	2	21	12	60	2	2	4	4	6	6	6	3	6
53	1	6.44	1	21	6	60	2	1	2	2	7	7	7	2	6
55	1	6.33	2	21	12	50	1	1	2	2	6	7	6	2	6
58	1	5.11	1	24	14	70	2	2	4	3	5	5	5	3	5
59	1	6.33	1	21	16	60	1	1	2	1	6	6	6	2	6
64	1	5	2	24	14	40	2	2	3	2	2	6	6	2	2
65	1	6.33	2	23	11	24	1	1	2	1	7	6	6	3	6
66	1	4.89	2	21	6	70	3	2	4	5	6	6	6	5	5
68	1	4.11	1	19	6	15	5	3	4	5	5	5	5	6	5
70	1	3.67	1	23	8	40	4	4	5	5	4	3	4	5	5
72	1	4.56	2	21	12	20	5	6	4	3	5	6	6	4	6
73	1	4.22	1	22	16	15	4	5	4	4	4	5	5	3	4
74	1	4.89	2	20	15	40	3	2	4	4	5	6	6	5	5
75	1	4.11	2	23	10	30	4	3	5	4	4	5	5	6	5
76	1	4.44	2	21	10	30	3	4	4	3	4	2	6	4	6
79	1	4.67	2	20	8	28	3	2	4	3	2	2	6	2	6
83	1	4	2	19	7	8	4	3	5	4	3	5	5	4	3
84	1	6.11	2	22	9	28	1	1	3	2	6	7	5	2	6
87	1	4.67	1	21	12	50	2	3	4	4	5	5	5	5	5
89	1	4.56	2	22	9	14	3	3	4	5	5	5	5	4	5
90	1	6.89	2	20	13	102	1	1	1	2	7	7	7	1	7
93	1	3.78	2	22	8	56	4	5	5	6	5	5	5	6	5
94	1	5.33	1	20	7	35	3	2	4	5	6	6	6	2	6
95	1	4.56	2	20	13	110	3	3	5	5	5	5	5	3	5
96	1	4.78	2	20	8	6	3	4	4	3	5	5	5	3	5
97	1	5.67	1	21	8	42	3	2	4	2	6	6	6	2	6
101	1	4.33	2	22	7	4	4	3	4	5	5	5	5	5	5
110	1	5.33	1	21	8	15	3	3	2	2	5	5	5	3	6
112	1	4.33	2	20	6	42	3	4	5	6	4	5	6	3	5
113	1	4.22	2	20	13	40	3	5	5	4	5	5	5	5	5
115	1	5	1	21	9	25	2	3	5	5	6	6	6	3	5
117	1	5.78	2	22	14	30	1	1	4	3	6	6	6	3	6
118	1	5	2	22	15	21	3	3	5	3	5	6	6	3	5
121	1	2.78	1	21	8	20	6	5	6	6	3	4	2	6	5
122	1	3.89	2	21	9	10	3	4	5	5	4	4	4	5	5
124	1	6	2	19	5	4	2	2	3	2	6	7	6	2	6
125	1	5.78	2	21	9	21	2	1	3	3	6	6	6	3	6
127	1	3.67	2	18	11	6	4	3	4	5	4	3	5	6	3
129	1	3.44	1	21	14	40	6	7	6	6	5	5	5	4	5
131	1	5.11	2	21	10	7	3	2	3	3	5	5	5	3	5
143	1	5	2	21	6	40	3	2	3	3	5	6	5	5	5
144	1	4.78	2	19	10	25	1	2	5	5	6	6	4	5	5
147	1	5.22	1	22	7	49	3	2	3	3	5	5	6	3	5
149	1	4.56	1	22	15	50	3	5	4	6	6	6	6	2	3
151	1	4.56	2	22	15	63	3	3	4	5	5	6	5	5	5
152	1	5.11	1	20	7	35	3	2	4	4	5	6	5	3	6
153	1	4.22	2	21	10	24	3	5	4	5	5	4	5	4	5
154	1	6.22	2	20	7	6	2	1	1	2	6	6	6	2	6
155	1	4.44	1	20	8	40	3	2	4	5	5	4	5	3	3
158	1	5.22	2	22	12	40	2	2	4	3	6	5	5	4	6
159	1	4.56	1	24	8	12	2	4	4	4	5	5	5	5	5
160	1	4.67	2	22	8	30	4	3	5	5	5	5	6	3	6
165	1	4.11	2	22	10	10	5	4	6	4	5	5	6	6	6
167	1	5.33	2	22	7	56	2	2	3	3	5	6	5	3	5
168	1	6	1	22	15	5	2	1	3	2	6	6	5	2	7
169	1	5	2	24	9	24	3	2	3	4	5	5	5	3	5
170	1	5.33	2	21	10	30	2	4	3	2	6	6	5	2	4
171	1	5.78	2	21	13	40	2	3	4	3	7	6	6	2	7
172	1	4.56	2	19	5	6	3	3	5	3	5	5	5	5	5
173	1	3.33	2	22	10	70	4	4	6	6	3	5	5	6	3
174	1	5.22	2	25	12	60	2	2	4	4	6	6	5	3	5
175	1	5.89	2	24	13	91	2	3	2	2	6	6	6	2	6
176	1	5.56	2	20	5	6	3	2	3	3	6	6	6	2	5
177	1	4.78	2	20	8	45	2	3	4	4	5	5	5	6	7
178	1	6.22	2	21	6	28	2	1	2	2	6	7	6	2	6
180	1	5.22	2	19	9.5	70	4	2	3	2	6	2	6	2	6
183	1	3	1	20	12	56	6	6	6	5	4	3	4	5	4
185	1	2.44	1	21	7	14	6	6	5	6	2	3	3	6	3
186	1	2.78	1	22	8	15	5	6	5	4	3	2	3	6	3
188	1	3	2	20	5	15	5	6	6	5	3	5	5	7	3
189	1	5.22	2	22	10	5	3	2	3	3	6	7	5	5	5
191	1	3.44	1	21	7	25	5	6	5	6	4	5	4	6	6
192	1	5.33	2	21	10	10	3	2	4	3	5	6	6	3	6
195	1	4.56	1	23	10	14	3	3	5	3	5	5	5	5	5
196	1	3.89	2	23	8	16	5	5	6	3	5	5	5	6	5
198	1	2.89	1	22	12	30	6	5	5	5	3	3	3	6	4
200	1	5	2	23	8	50	3	3	5	3	6	6	5	3	5
205	1	4.78	2	20	8	28	3	3	4	3	5	5	5	4	5
207	1	5.67	2	20	8	42	1	1	3	4	6	6	6	3	5
208	1	5.56	2	21	12	70	2	2	3	3	6	6	5	3	6
209	1	6.11	1	21	6	65	3	2	2	1	6	7	6	2	6
210	1	4.56	2	21	11	21	3	3	4	4	4	5	5	3	4
211	1	4	2	22	12	40	5	5	5	4	5	5	5	3	3
213	1	5.56	2	21	13	70	3	2	3	3	6	6	6	3	6
217	1	3.89	2	22	12	25	5	3	5	5	5	3	5	5	5
218	1	4.33	2	20	10	35	4	4	5	4	5	5	5	4	5
224	1	5.33	2	21	12	45	2	3	4	5	6	6	6	2	6
227	1	5.67	2	22	12	6	2	3	4	2	6	7	6	3	6
228	1	4.11	1	25	12	12	4	5	5	4	5	6	5	6	5
229	1	5.44	2	28	17	10	3	2	2	2	6	2	6	2	6
230	1	4.33	2	20	9	20	4	4	5	4	5	5	6	5	5
231	1	6.56	1	26	5	3	1	2	1	1	6	7	6	2	7
232	1	5.89	2	23	5	50	1	2	1	2	6	6	6	5	6
234	1	5.33	2	20	15	21	2	1	3	3	5	5	5	3	5
238	1	5.11	2	20	10	40	2	2	4	3	5	5	5	3	5
240	1	5.78	1	21	7	28	2	2	3	3	6	6	6	2	6
242	1	4.67	2	22	7	50	5	5	3	3	6	6	5	5	6
244	1	5.22	2	23	12	35	2	3	3	3	6	6	6	5	5
248	1	5.22	1	21	14	3	2	1	4	3	5	6	5	4	5
249	1	4.22	2	21	9	25	4	3	5	4	4	5	5	5	5
255	1	4.11	1	21	13	20	4	4	5	5	5	6	5	6	5
257	1	5	2	23	8	6	3	2	3	2	5	6	5	3	2
263	1	4.89	2	19	8	60	2	3	6	5	6	6	6	4	6
264	1	4.44	2	21	10	35	4	3	4	4	5	5	4	4	5
266	1	5.22	2	20	10	9	2	2	3	3	6	2	6	3	6
267	1	4.22	2	22	15	50	5	3	5	3	5	5	5	6	5
268	1	5.11	1	21	11	25	4	3	4	4	6	6	6	3	6
269	1	4.11	2	21	9	40	5	5	4	4	5	5	5	5	5
271	1	4.33	2	20	10	65	4	4	4	4	5	5	5	5	5
272	1	4.22	2	19	8	50	4	4	4	5	5	5	5	5	5
276	1	3.56	2	20	10	40	4	5	5	5	3	5	6	6	3
277	1	5.33	2	20	10	40	1	1	2	2	6	2	6	2	2
39	2	6	2	25	10	40	1	2	2	1	6	7	6	6	7
40	2	4.44	2	25	10	35	1	1	2	3	3	2	3	3	2
41	2	6.33	2	24	15	40	1	1	1	1	7	7	7	1	1
42	2	6.33	1	24	7	50	1	1	1	1	6	6	6	3	6
43	2	6.22	1	25	7	20	1	1	1	2	6	6	5	2	6
44	2	5	2	25	7	30	1	6	3	2	2	7	3	2	7
45	2	5.33	1	25	10	30	4	4	3	1	7	7	6	6	6
46	2	5.44	2	26	13	30	1	1	2	2	5	6	4	4	4
47	2	6.56	2	25	10	30	1	1	1	2	6	7	7	1	5
48	2	6.67	1	24	10	3	1	1	1	1	7	7	5	2	7
49	2	5.56	1	26	7	30	2	2	2	2	6	6	5	5	6
50	2	5.89	2	25	14	35	1	1	3	1	5	6	5	4	7
51	2	5.89	2	24	14	7	1	1	1	1	4	4	4	1	6
52	2	5.67	1	25	12	40	1	1	2	1	6	2	5	3	6
53	2	5.33	1	19	5	14	1	1	1	3	6	1	4	3	6
54	2	4.89	1	24	6	40	1	1	2	4	4	4	3	5	6
55	2	4.33	1	28	8		3	2	3	3	3	3	4	4	4
56	2	7	1	25	7	70	1	1	1	1	7	7	7	1	7
57	2	6.11	2	23	9	40	1	1	1	2	6	6	6	4	6
58	2	4	2	23	10	28	4	4	4	4	4	4	4	4	4
59	2	4.67	2	19	10	20	1	1	4	4	4	4	4	4	4
60	2	6.22	2	18	4	14	1	1	1	2	6	6	6	3	6
61	2	5	2	20	9	62	2	7	2	6	6	6	6	2	6
62	2	6.33	1	21	3	15	1	1	1	1	7	7	7	1	1
63	2	4.44	1	20	6	70	1	7	4	4	5	7	4	4	4
64	2	5.78	1	22	10	30	1	1	1	1	5	7	5	6	5
65	2	5.89	2	18	5	10	1	1	1	1	6	6	5	5	5
66	2	6.11	2	19	10	20	2	4	2	1	7	6	6	2	7
67	2	5.33	1	19	10	30	1	2	2	2	5	5	5	2	2
68	2	5.67	2	20	6	20	1	1	2	2	2	7	5	3	6
69	2	4.33	1	20	15	50	4	6	4	4	5	5	4	3	6
70	2	7	2	19	10	60	1	1	1	1	7	7	7	1	7
71	2	6.56	2	20	10	8	1	1	1	1	7	7	6	4	7
72	2	5.11	1	19	10	21	5	4	1	2	5	5	5	2	5
73	2	5.78	2	20	5	3	2	2	2	2	6	6	5	3	6
74	2	4.67	1	20	10	21	1	1	4	4	4	4	4	4	4
75	2	6.33	2	19	13	21	1	1	1	2	6	6	6	2	6
76	2	4.89	2	18	4	30	1	1	1	1	4	1	3	3	3
1	2	6.89	2	22	7	10	1	2	1	1	7	7	7	1	7
2	2	6.33	2	21	9	28	2	1	3	1	7	7	6	3	7
4	2	5.78	2	19	7	49	2	2	2	2	6	6	6	4	6
6	2	6.33	2	21	7	42	2	1	1	1	6	6	6	2	6
7	2	6.67	2	19	7	55	1	1	2	1	7	7	6	2	7
9	2	6	2	20	10	30	1	1	1	1	6	6	5	5	6
10	2	5.67	1	21	7	16	2	3	2	3	6	6	6	2	5
11	2	6.33	2	24	14	30	1	1	2	2	6	6	6	1	6
16	2	5.89	2	23	17	70	1	2	3	1	7	7	7	2	1
18	2	5.89	2	20	8	28	1	1	2	3	6	6	6	4	6
19	2	5.78	2	19	11	21	2	2	1	2	6	6	6	5	6
20	2	5.44	1	24	12	5	2	2	4	2	6	6	6	6	7
27	2	5.89	1	20	10	40	2	2	1	2	6	6	5	2	5
29	2	5.44	2	21	10	50	4	3	3	2	6	6	5	2	6
30	2	6.56	2	20	12	50	1	2	1	1	6	7	6	2	7
32	2	5.33	2	23	12	42	3	2	6	2	7	7	6	5	6
34	2	5.67	2	22	1	12	2	1	3	2	6	7	6	2	2
36	2	5.89	1	21	4	14	2	1	3	2	6	6	6	3	6
37	2	6.11	1	22	15	49	1	1	2	1	6	7	6	5	6
42	2	6.33	2	22	13	50	2	2	2	1	6	7	6	1	6
43	2	5.89	2	26	6	40	2	2	4	2	6	7	6	2	6
44	2	5.11	2	21	9	35	2	2	4	3	5	5	5	3	5
45	2	5.44	2	21	5	30	2	1	4	2	6	5	5	3	5
54	2	5.78	2	21	9	6	3	2	2	2	6	6	6	3	6
56	2	6.78	2	16	6	8	1	1	2	1	7	7	7	2	7
57	2	6.67	2	22	13	14	1	2	1	1	7	7	6	2	7
60	2	6.56	2	18	8	8	1	1	2	1	6	7	6	2	7
61	2	5	1	27	10	30	2	2	3	2	2	2	6	2	6
62	2	6.22	2	20	9	30	2	1	3	1	6	7	6	2	6
63	2	4.78	2	20	13	40	2	1	2	4	5	5	4	6	4
67	2	5.89	1	26	13	52	2	3	2	2	6	6	6	2	6
69	2	5.56	1	20	8	50	1	1	2	2	6	1	6	3	6
71	2	7	2	21	10	4	1	1	1	1	7	7	7	1	7
77	2	6.56	2	22	15	6	1	1	2	1	6	7	7	2	6
78	2	6.56	2	21	14	28	1	1	1	1	6	7	6	2	6
80	2	5.44	1	20	3	30	2	1	3	2	3	6	5	3	6
81	2	4.22	1	22	10	30	4	4	3	2	5	3	3	5	5
82	2	6.22	2	22	15	42	1	2	4	1	6	7	7	2	6
85	2	6.11	2	20	12	70	1	1	2	1	6	6	6	4	6
86	2	5.78	2	21	8	40	2	2	1	2	6	7	6	2	2
88	2	4	2	21	10	25	2	2	2	2	2	1	2	2	1
91	2	6.33	2	21	10	56	1	1	5	2	6	7	7	1	7
92	2	6.11	2	23	16	20	2	2	1	2	6	6	6	2	6
98	2	5.33	1	22	6	40	2	1	2	3	6	1	6	3	6
99	2	5.56	2	26	18	60	2	1	3	2	6	6	6	2	2
100	2	6.22	2	22	11	35	1	3	2	1	6	7	6	2	6
102	2	5.44	2	22	6	4	2	3	4	2	6	7	6	5	6
103	2	5.44	2	24	12	70	2	2	3	2	6	6	5	5	6
104	2	5.89	2	18	8	65	1	2	2	2	6	7	6	5	6
105	2	6	2	20	9	25	1	1	2	2	6	6	6	4	6
106	2	6.89	2	20	15	9	1	1	1	1	7	7	6	1	7
107	2	5.44	2	20	10	50	1	1	2	1	2	1	6	2	7
108	2	4.22	1	22	10	30	6	6	3	3	5	5	5	4	5
109	2	6.11	2	25	12	50	2	1	3	2	6	7	6	2	6
111	2	6.67	2	22	10	100	1	1	1	1	6	7	6	2	7
114	2	6.44	2	19	10	75	1	1	2	1	6	7	6	2	6
116	2	5.78	2	20	12	70	2	2	3	3	6	6	6	2	6
119	2	6.44	1	22	6	8	1	2	1	2	6	7	6	2	7
120	2	6.78	2	22	14	5	1	1	2	2	7	7	7	1	7
123	2	6.33	1	23	8	6	2	1	2	1	6	7	6	2	6
126	2	5.22	2	20	9	40	3	2	4	2	5	5	6	3	5
128	2	5.67	2	20	10	21	2	2	1	2	6	1	6	1	6
130	2	5	2	23	15	45	2	1	3	3	4	5	5	4	4
132	2	5.22	2	19	6	40	1	1	2	2	3	2	6	4	6
133	2	5.22	1	22	13	14	3	2	4	3	6	6	5	3	5
134	2	5.78	2	21	9	42	2	2	1	1	6	7	6	2	1
135	2	6.11	1	21	8	35	2	3	3	1	6	6	6	1	7
136	2	4.11	2	20	5	25	2	1	3	2	2	1	3	3	2
137	2	5.44	2	19	10	4	2	2	3	2	6	6	6	2	2
138	2	4.78	2	21	10	4	3	3	4	2	5	5	5	5	5
139	2	6.22	2	20	7	40	2	1	2	1	6	6	6	2	6
140	2	6.44	2	23	10	5	2	1	2	1	6	7	6	2	7
141	2	6.56	2	22	11	6	1	1	1	1	6	7	6	2	6
142	2	6.89	1	21	5	15	1	1	1	1	7	7	6	1	7
145	2	5.33	2	20	7	8	2	5	5	2	6	6	6	2	6
146	2	5.67	2	22	12	8	1	1	1	1	7	1	7	1	1
148	2	6.11	2	22	13	35	2	2	2	1	6	6	6	2	6
150	2	5.33	2	22	7	42	3	2	4	3	6	7	6	5	6
156	2	6.33	2	21	11	15	1	1	1	1	7	7	7	1	1
157	2	6	2	19	6	24	2	2	2	2	6	6	6	2	6
161	2	6.33	1	21	10	100	2	2	2	1	7	7	6	2	6
162	2	5.89	1	21	9	40	3	2	3	1	6	6	6	2	6
163	2	6.44	2	23	10	28	1	1	2	1	6	7	6	2	6
164	2	6	2	21	10	12	1	2	2	1	6	6	6	4	6
166	2	5.56	2	22	12	56	1	2	3	1	6	6	6	2	1
179	2	6.11	2	22	12	21	1	1	2	2	6	6	5	2	6
181	2	5.78	2	22	10	50	2	2	4	2	6	7	6	3	6
182	2	5.22	2	21	7	60	2	2	4	3	6	6	6	2	2
184	2	5.89	2	22	7	20	3	2	2	1	6	5	6	2	6
187	2	7	2	21	10	28	1	1	1	1	7	7	7	1	7
190	2	6.11	2	21	15	8	1	1	3	1	6	6	7	4	6
193	2	6.22	1	24	7	5	2	2	2	1	6	7	6	2	6
194	2	6.33	1	23	6	5	1	2	2	1	6	7	6	2	6
197	2	6.44	1	23	10	48	1	2	1	2	5	6	7	1	7
199	2	6	2	20	6	40	2	2	4	1	6	7	6	2	6
201	2	5.22	2	20	10	4	2	2	4	1	7	7	5	5	2
202	2	6.44	2	21	5	20	1	1	2	2	6	7	6	2	7
203	2	6.11	2	21	10	10	1	1	2	1	7	1	6	1	7
204	2	6.67	2	20	10	2	1	1	1	1	6	7	6	2	7
206	2	6.67	1	21	8	35	1	1	1	1	7	7	6	2	6
212	2	5.67	2	19	10	25	2	1	2	2	6	6	6	2	2
214	2	5.22	2	23	6	20	2	2	3	3	6	6	5	5	5
215	2	6.11	2	21	10	35	1	1	4	2	6	7	6	2	6
216	2	6.67	2	22	10	8	1	1	2	1	7	7	6	1	6
219	2	6.22	2	20	4	20	2	1	2	1	6	6	6	2	6
220	2	7	2	21	8	28	1	1	1	1	7	7	7	1	7
221	2	6.33	2	20	8	25	1	1	2	1	6	6	6	2	6
222	2	6.33	1	20	11	6	1	1	1	1	7	7	7	7	7
223	2	6.56	1	22	12	42	1	1	1	1	7	7	5	3	7
225	2	5.56	2	21	8	35	2	5	2	1	5	6	6	3	6
226	2	4.11	2	21	7	49	5	5	6	2	6	2	6	5	6
233	2	6.78	2	20	10	10	1	1	1	2	7	7	7	1	6
235	2	5.67	2	19	8	50	1	2	2	2	6	7	6	2	1
236	2	5.44	2	24	8	6	2	3	1	2	6	7	5	3	2
237	2	4.89	2	21	12	3	3	3	3	3	5	5	5	4	5
239	2	6	2	21	12	12	2	2	2	2	6	6	6	2	6
241	2	5.67	2	21	12	6	3	3	3	2	6	7	6	3	6
243	2	4.89	2	22	13	30	2	3	4	3	5	5	5	4	5
245	2	6.11	2	22	3	20	2	1	3	2	6	7	6	2	6
246	2	5.56	2	21	9	20	3	2	3	2	6	7	6	5	6
247	2	6	1	22	12	40	1	2	2	1	6	6	5	3	6
250	2	5.56	2	21	16	36	2	1	3	2	6	5	6	4	5
251	2	6.56	2	22	12	60	1	1	2	1	7	7	6	2	6
252	2	6.11	2	20	12	84	1	1	2	1	6	7	7	1	1
253	2	5.56	2	20	8	60	1	1	1	1	2	1	6	1	6
254	2	5.89	1	23	12	98	2	2	6	1	6	7	6	2	7
256	2	5.11	2	22	12	3	2	3	2	3	5	6	5	3	3
258	2	6.22	2	22	6	50	2	1	3	1	6	7	6	2	6
259	2	6.67	2	21	10	50	1	2	1	1	6	7	6	1	7
260	2	4.89	1	22	6	5	3	3	4	2	6	7	6	5	2
261	2	6.78	1	22	12	40	1	1	2	1	7	7	7	2	7
262	2	6.56	2	20	10	84	1	1	1	1	7	7	6	4	7
265	2	6.44	2	20	8	56	1	1	2	1	6	6	6	1	6
270	2	6.22	1	20	8	20	1	2	3	2	6	7	7	2	6
273	2	5.44	2	22	12	8	1	1	3	2	6	6	5	3	2
274	2	6	2	21	8	30	2	1	3	2	6	7	5	2	6
275	2	4.89	2	21	8	35	3	3	2	2	6	6	5	5	2
278	2	7	2	20	8	4	1	1	1	1	7	7	7	1	7
279	2	6	2	20	14	20	2	1	2	1	6	6	5	3	6
