# Supplementary material for: Moral Observer-Licensing in Cyberspace
Source: Behav Sci (Basel). 2022 May 17;12(5):148. doi: 10.3390/bs12050148 (PMC9138128; doi:10.3390/bs12050148)
Supplement: Supplementary file 1 [file behavsci-12-00148-s001.zip › behavsci-1659072-supplementary/S3_File_Study3-DATA.xlsx]

## Sheet: Sheet1
ID	Group	Condemnation	Gender	Age	The year of using Internet	The time of spending on Internet per week(hour)	"how much would you like the target as a coworker"	"how much would you like the target as a friend"	"how much do you respect the target"	"how moral do you found the target"	"How much should the target be blamed?"	"How wrong was the transgression?”	"How much did the target deserve to be punished?"	"how excusable the transgression was"	"how immoral the transgression was".
1	1	4.22	1	22	8	40	4	3	3	3	3	4	3	3	4
2	1	4.44	1	22	12	20	3	3	4	4	5	6	4	5	4
3	1	4.67	1	23	10	30	4	4	4	4	4	6	4	2	6
4	1	5	1	22	5	4	1	4	4	1	2	5	6	4	6
5	1	3.56	1	22	10	20	4	6	5	5	3	5	4	4	4
6	1	4.67	2	22	12	40	2	2	2	2	3	2	2	3	6
7	1	4.33	1	23	5	4	1	4	4	4	4	4	4	4	4
8	1	4.11	1	22	4	8	5	6	3	3	5	5	4	5	5
9	1	5.44	1	20	6	10	2	3	3	2	6	6	5	3	5
10	1	4	1	20	2	10	4	4	4	4	4	7	4	4	1
11	1	3.89	1	19	1	12	3	4	4	5	3	6	4	5	3
12	1	4.22	1	20	5	10	4	5	3	4	7	3	7	6	3
13	1	5.11	1	19	2	15	4	5	3	2	7	6	6	4	5
14	1	4.78	1	21	6	14	4	4	3	2	4	6	5	4	5
15	1	4.67	1	19	7	14	4	4	5	4	4	7	3	1	6
16	1	6.22	2	22	4	15	1	1	1	1	1	7	6	1	7
17	1	5.33	2	21	4	50	4	1	4	4	4	7	6	2	6
18	1	5.56	2	23	10	60	1	1	3	2	3	7	6	4	5
19	1	4.67	2	21	10	20	2	3	4	4	5	2	5	3	6
20	1	5.11	2	23	14	25	3	2	4	4	5	6	5	3	6
21	1	6.33	1	21	8	15	1	1	1	1	3	7	5	1	7
22	1	4.89	1	20	5	14	7	2	4	2	6	7	6	6	6
23	1	6.44	1	19	5	20	2	2	2	2	7	7	6	1	7
24	1	5.22	2	19	9	35	2	2	3	4	3	6	5	3	7
25	1	5.11	2	20	8	20	2	2	2	4	5	7	3	4	5
26	1	4	2	20	9	25	3	5	4	4	3	5	4	3	3
27	1	4.33	2	20	2	2	3	3	4	4	4	5	4	4	4
28	1	4.44	1	19	1	25	3	2	5	6	5	5	4	5	7
29	1	5.67	1	20	10	10	4	1	1	2	4	6	4	1	6
30	1	4.56	1	17	8	30	4	5	5	4	5	7	5	4	6
6	1	5.56	1	22	8	10	3	2	4	3	6	7	6	3	6
7	1	5.44	2	22	3	20	3	2	4	2	6	5	6	3	6
8	1	5.56	2	19	9	70	3	1	2	3	6	2	6	1	6
13	1	5.22	2	20	6	40	4	3	4	3	6	6	6	3	6
14	1	4	2	23	9	56	4	4	6	5	5	5	5	5	5
19	1	4.89	1	21	8	3	1	2	3	4	4	5	4	4	5
21	1	3.89	2	21	16	36	4	2	4	5	3	3	5	5	4
23	1	3.89	2	21	12	6	3	2	4	5	4	5	3	6	3
26	1	4.22	2	21	10	26	6	6	4	4	6	5	5	3	5
27	1	4.33	1	23	9	40	4	4	4	3	5	5	4	5	5
30	1	3	1	22	12	30	6	5	5	6	3	5	3	6	4
31	1	4.56	2	22	10	21	2	3	5	3	5	2	5	3	5
42	1	5.44	2	19	8	50	1	2	3	3	6	6	7	3	2
44	1	4.22	2	23	10	2	3	3	5	5	5	5	4	5	5
45	1	5.22	2	22	12	70	1	2	2	3	6	3	6	3	3
50	1	5.44	2	21	7	40	2	2	4	4	6	6	6	3	6
53	1	5.44	2	21	10	2	3	2	4	2	5	6	6	3	6
60	1	4	2	22	10	30	3	4	6	4	5	3	4	4	5
62	1	4.11	2	19	10	25	3	5	5	3	5	5	3	5	5
63	1	4.11	2	22	11	70	4	4	6	6	6	6	6	6	5
64	1	4.67	2	19	6	6	3	3	3	5	5	6	5	5	5
65	1	5	2	22	8	20	2	3	6	5	6	6	6	3	6
67	1	5.78	2	19	5	45	1	1	2	2	6	6	5	4	5
72	1	6.11	2	26	10	5	2	2	2	1	6	6	6	2	6
74	1	5.11	2	21	8	5	3	2	3	3	5	5	5	3	5
76	1	5	2	20	9	30	3	4	4	5	6	6	5	2	6
31	2	6	1	26	12	40	2	2	2	2	6	6	6	2	6
32	2	4.44	2	26	11	56	2	6	4	2	5	3	5	4	5
33	2	6.22	1	27	10	35	2	2	2	2	7	7	7	3	6
34	2	5	2	26	15	30	1	1	1	4	4	4	4	4	4
35	2	5.33	2	25	7	30	3	3	2	2	6	6	5	4	5
36	2	5.44	1	27	10	10	2	3	2	2	5	5	7	3	4
37	2	5.56	1	27	10	21	2	5	4	2	7	7	6	3	6
38	2	5.89	1	24	9	70	1	1	1	1	5	6	6	3	3
39	2	5.67	2	20	5	25	4	1	3	3	6	7	6	2	5
40	2	5.33	1	25	18	65	2	3	3	3	6	6	5	3	5
41	2	4.89	1	23	10	30	2	5	4	3	5	6	5	3	5
42	2	6.44	1	29	14	30	1	1	2	1	7	7	6	3	6
43	2	4.56	2	30	10	30	4	1	5	2	5	3	5	5	5
44	2	7	1	22	3	15	1	1	1	1	7	7	7	1	7
45	2	4.67	2	19	6	15	1	1	3	3	6	1	3	5	5
46	2	6.22	2	19	7	14	1	3	3	1	6	7	7	2	6
47	2	5	1	19	8	10	1	1	4	2	5	5	4	6	5
48	2	6.33	2	19	2	6	1	1	1	2	6	6	6	2	6
49	2	4.33	2	19	4	20	2	4	5	4	5	5	4	5	5
50	2	5.78	2	20	8	56	2	3	1	4	6	7	6	3	6
51	2	5.89	2	19	7	30	1	1	3	2	7	7	6	6	6
52	2	6	1	19	8	20	1	1	2	2	6	7	5	5	7
53	2	5.33	1	20	8	30	2	2	2	2	6	2	6	3	5
54	2	5.67	2	20	5	14	2	2	2	2	6	6	5	3	5
55	2	6.89	1	21	8	16	1	1	1	1	7	7	7	1	6
56	2	5.22	2	18	7	30	1	4	4	2	5	5	5	3	6
57	2	5.78	2	20	8	14	1	1	3	1	6	6	5	4	5
58	2	4.67	1	20	11	15	3	5	1	2	4	4	4	4	5
59	2	6.22	1	19	5	89	1	1	1	2	5	6	6	2	6
60	2	5.11	1	19	10	21	5	4	1	2	5	5	5	2	5
9	2	5.22	2	20	11	40	2	3	4	2	5	6	5	4	6
15	2	5.44	2	23	10	60	2	2	4	2	6	6	5	4	6
24	2	6.33	2	23	10	28	1	1	2	2	6	7	6	2	6
28	2	6.44	1	23	10	48	1	2	2	1	7	6	6	2	7
32	2	6.78	2	20	8	42	1	1	2	1	7	7	6	1	7
34	2	5.56	2	21	16	10	3	2	3	3	6	6	6	3	6
35	2	6.11	2	21	10	20	1	1	2	2	6	6	6	3	6
36	2	4.67	1	23	9	14	2	2	5	5	5	6	5	5	5
38	2	5.56	2	19	6	30	3	2	3	2	6	6	5	3	6
40	2	5.78	2	22	3	20	2	1	4	2	7	6	5	2	5
41	2	6.67	2	22	12	28	1	1	3	1	7	7	7	2	7
47	2	5.78	2	22	15	35	2	2	3	2	6	6	6	3	6
49	2	7	2	21	8	40	1	1	1	1	7	7	7	1	7
52	2	6	2	21	10	6	2	3	2	1	6	7	6	3	6
55	2	5	2	22	12	40	2	1	3	2	2	1	6	2	6
57	2	5.56	2	20	9	40	3	3	2	1	5	5	6	3	6
58	2	5.67	1	18	6	35	3	2	2	2	6	6	6	3	5
61	2	6.44	2	22	6	20	2	1	2	1	7	6	6	2	7
66	2	5.89	2	22	11	35	2	2	3	2	6	6	6	3	7
68	2	4.89	1	20	10	6	2	2	3	2	6	2	6	3	2
69	2	6.33	1	19	12	60	1	1	2	1	7	7	6	4	6
70	2	6.56	1	21	13	60	1	2	1	1	7	6	6	2	7
71	2	6	2	21	10	60	2	2	3	1	6	7	6	3	6
73	2	6.56	2	22	12	40	1	2	2	1	6	7	7	2	7
75	2	4.44	1	24	8	40	4	4	4	3	5	2	6	4	6
79	2	5.56	2	22	12	40	2	3	1	6	6	6	6	2	6
80	2	6.44	2	21	12	60	1	1	2	2	6	7	6	2	7
61	3	7	1	20	6	30	1	1	1	1	7	7	7	1	7
62	3	6.22	2	18	6	10	1	1	2	2	6	7	5	2	6
63	3	6	2	19	10	35	1	1	4	3	7	7	5	3	7
64	3	4.78	1	18	8	14	5	4	4	4	4	6	6	2	6
65	3	5.33	2	19	9	30	4	4	4	4	7	7	7	4	7
66	3	5.22	1	19	10	10	1	1	2	2	4	5	4	4	4
67	3	5.78	2	20	13	40	2	1	2	3	6	7	5	3	5
68	3	5.11	1	18	4	25	2	2	2	3	5	3	5	1	3
69	3	5.67	1	22	9	20	2	2	4	2	6	7	4	2	6
70	3	6.44	2	21	10	42	2	2	2	2	7	7	6	1	7
71	3	5.44	1	20	8	30	2	2	2	2	4	6	6	3	4
72	3	5.89	1	21	3	20	1	1	1	1	7	5	5	6	6
73	3	5.22	1	23	7	42	4	4	4	4	4	6	7	1	7
74	3	6.22	1	20	3	30	1	1	4	1	7	7	5	2	6
75	3	5.11	2	20	8	12	3	3	4	3	6	5	5	3	6
76	3	5.78	1	20	11	25	1	1	4	3	5	7	6	3	6
77	3	6.67	2	20	11	25	1	1	1	1	7	7	5	1	6
78	3	6.44	1	20	3	42	2	1	2	2	6	7	6	1	7
79	3	5.78	1	18	10	60	1	2	2	2	6	6	5	4	6
80	3	5.56	2	20	10	10	5	2	3	3	3	7	7	1	7
81	3	5.44	2	24	13	35	2	2	2	3	5	6	5	3	5
82	3	6.56	2	26	10	42	1	1	1	1	7	7	5	2	6
83	3	5.78	2	24	14	80	3	3	2	1	5	7	6	3	6
84	3	5.44	2		10	35	2	2	4	4	3	7	6	2	7
85	3	6	2	26	7	35	2	1	2	3	2	7	7	1	7
86	3	6	2	25	10	35	2	2	2	2	6	6	6	2	6
87	3	6.56	2	25	13	28	1	1	2	1	6	7	6	1	6
88	3	6.89	2	23	7	40	1	1	1	1	7	7	6	1	7
89	3	6.11	2	28	18	50	1	1	1	1	6	6	5	3	5
90	3	7	1	26	12	42	1	1	1	1	7	7	7	1	7
1	3	6.11	2	22	7	56	2	1	2	2	6	6	6	2	6
2	3	6.22	2	22	15	35	1	1	2	2	6	6	6	2	6
3	3	6.44	1	21	15	5	2	1	2	1	7	6	6	2	7
4	3	6.89	2	21	10	50	1	1	1	1	7	7	7	2	7
5	3	6.33	2	21	5	20	1	1	2	2	6	7	6	2	6
10	3	5.33	2	19	12	48	1	1	2	3	5	3	5	3	5
11	3	5	2	21	6	17	1	2	2	2	6	1	6	2	1
12	3	7	2	19	4	3	1	1	1	1	7	7	7	1	7
16	3	5.67	2	19	7	28	1	3	2	2	6	6	5	4	6
17	3	6	1	19	6	14	1	1	2	2	6	6	6	4	6
18	3	6.33	1	21	14	40	1	3	2	1	6	7	6	2	7
20	3	5.89	2	21	9	5	2	2	4	3	6	7	6	2	7
22	3	5.67	2	24	7	6	3	2	1	2	5	6	6	4	6
25	3	4.67	1	21	5	6	2	3	4	2	6	2	6	3	2
29	3	5.89	1	20	7	96	1	1	2	1	6	7	6	2	1
33	3	5.11	2	20	10	5	1	5	4	2	5	7	6	2	2
37	3	6.11	2	21	12	70	2	1	3	1	6	7	6	3	6
39	3	7	1	21	8	42	1	1	1	1	7	7	7	1	7
43	3	5.56	2	21	15	56	1	1	4	2	6	2	6	2	6
46	3	5.67	2	23	8	30	1	2	3	2	6	7	6	2	2
48	3	6.56	2	24	22	108	1	1	1	1	6	7	6	2	6
51	3	6.67	2	24	6	6	1	1	2	1	7	7	6	2	7
54	3	6.11	2	21	7	10	1	2	4	1	7	6	6	2	6
56	3	6.78	2	21	8	40	1	1	1	1	7	7	6	2	7
59	3	6.22	1	25	12	20	2	1	2	2	6	7	6	2	6
77	3	6.11	2	23	4	8	1	1	4	1	6	7	7	4	6
78	3	5.67	1	20	7	56	2	3	4	2	6	7	6	3	6
