# Supplementary material for: Moral Observer-Licensing in Cyberspace
Source: Behav Sci (Basel). 2022 May 17;12(5):148. doi: 10.3390/bs12050148 (PMC9138128; doi:10.3390/bs12050148)
Supplement: Supplementary file 1 [file behavsci-12-00148-s001.zip › behavsci-1659072-supplementary/S4_File_Study4-DATA.xlsx]

## Sheet: Sheet1
ID	role	history	Condemnation	Gender	Age	The year of using Internet	The time of spending on Internet per week(hour)	"how much would you like the target as a coworker"	"how much would you like the target as a friend"	"how much do you respect the target"	"how moral do you found the target"	"How much should the target be blamed?"	"How wrong was the transgression?”	"How much did the target deserve to be punished?"	"how excusable the transgression was"	"how immoral the transgression was".
1	1	1	5	1	19	5	30	4	4	5	3	6	7	6	3	5
2	1	1	4.22	2	20	8	40	4	5	5	4	5	6	5	6	6
3	1	1	4.56	2	21	10	6	5	5	4	3	5	6	7	3	3
4	1	1	5.11	1	21	10	20	1	1	4	3	4	6	4	4	5
5	1	1	5.56	1	19	6	7	5	4	3	2	6	7	5	1	7
6	1	1	4.89	2	19	10	14	2	5	5	2	5	6	5	3	5
7	1	1	3.89	1	25	9	10	4	4	5	5	3	6	4	5	5
8	1	1	4	1	23	9	10	4	4	5	5	3	6	5	5	5
9	1	1	2.44	2	21	5	15	7	7	7	7	1	4	7	7	5
10	1	1	5.67	1	20	6	14	1	1	1	1	4	7	4	1	1
11	1	1	4.56	2	21	8	5	4	4	5	3	4	6	5	4	6
12	1	1	4	2	19	10	10	4	3	3	5	4	3	4	4	4
13	1	1	3.67	1	21	7	5	4	3	4	5	4	3	3	4	3
14	1	1	5.67	2	20	10	10	2	2	2	3	4	7	5	3	7
15	1	1	5.89	2	19	7	10	2	1	3	3	6	6	5	1	6
16	1	1	5.22	1	20	7	6	1	1	1	1	4	2	2	3	6
17	1	1	4.67	1	17	6	20	3	3	4	4	5	5	5	4	5
18	1	1	5.33	1	20	7	10	2	2	4	3	5	7	5	3	5
19	1	1	4.44	2	22	10	10	4	4	5	4	4	7	5	4	5
20	1	1	4.33	1	19	4	15	4	3	4	3	5	5	3	5	5
21	1	1	4.33	2	20	10	30	4	4	3	3	5	2	3	3	6
22	1	1	4	1	20	5	10	4	3	5	4	5	3	4	5	5
23	1	1	4.56	1	22	10	18	2	2	4	4	4	6	3	2	2
24	1	1	4.89	1	20	7	12	4	3	2	2	5	5	6	5	4
25	1	1	4.78	1	19	10	14	4	4	4	4	5	6	6	4	6
26	1	1	3.78	2	18	11	40	4	4	3	5	3	5	3	5	4
27	1	1	3.56	1	19	7	7	4	4	5	5	4	4	3	5	4
28	1	1	4.11	1	21	5	10	6	6	6	6	5	6	6	2	6
29	1	1	5.78	1	21	13	35	4	2	3	3	5	7	6	1	7
30	1	1	3.89	1	20	12	10	5	5	5	4	4	5	4	3	4
31	1	1	5.22	2	21	10	150	2	4	4	4	7	6	6	4	6
32	1	1	4.44	2	20	10	40	4	3	4	4	3	5	5	3	5
33	1	1	3.44	2	19	7	25	5	4	5	5	4	3	4	5	4
34	1	1	4.44	2	25	12	21	3	4	5	5	4	5	6	3	5
35	1	1	4.89	2	24	12	110	3	4	3	3	5	5	5	3	5
36	1	1	6.44	2	24	10	30	2	2	1	2	6	7	6	1	7
37	1	1	5.22	2	26	11	3	3	1	4	3	5	6	5	3	5
38	1	2	5.44	2	18	1	15	1	4	3	2	5	7	5	4	6
39	1	2	4.11	1	18	14	35	4	4	5	3	5	5	2	4	5
40	1	2	5.44	2	19	7	20	1	1	3	2	5	6	4	4	5
41	1	2	3.78	1	21	14	20	4	4	4	4	4	4	4	5	3
42	1	2	5.56	2	21	11	40	2	1	4	3	6	6	6	3	5
43	1	2	4.89	2	20	7	10	2	7	4	2	6	5	6	2	4
44	1	2	4.67	1	19	1	30	1	1	4	4	4	4	4	4	4
45	1	2	3.67	1	19	8	7	4	7	4	4	4	4	4	4	4
46	1	2	5.89	2	19	9	6	2	1	3	2	5	7	6	2	5
47	1	2	5.11	2	19	1	6	2	6	2	2	2	6	6	2	6
48	1	2	4.78	2	19	7	6	2	1	2	2	4	3	2	2	3
49	1	2	4.56	2	20	10	15	2	2	3	1	2	1	2	2	6
50	1	2	6.56	2	19	10	7	1	1	1	2	7	7	6	2	6
51	1	2	4.44	2	19	7	24	1	2	3	1	4	2	3	4	2
52	1	2	5.89	1	18	5	20	1	1	3	2	6	6	5	3	6
53	1	2	5.67	1	18	10	20	4	2	4	1	6	7	5	3	7
54	1	2	4.78	1	20	8	10	2	2	1	4	4	4	4	3	3
55	1	2	7	1	18	10	14	1	1	1	1	7	7	7	1	7
56	1	2	6.33	1	18	7	30	1	1	1	1	7	7	7	7	7
57	1	2	5.44	2	18	5	24	3	2	1	2	6	5	5	4	5
58	1	2	5.44	2	18	8	10	5	5	1	2	6	6	6	2	6
59	1	2	6	2	19	5	20	1	1	2	2	6	6	6	4	6
60	1	2	6.78	1	20	7	5	1	1	1	1	7	7	6	2	7
61	1	2	5.33	2	18	6	13	1	1	5	3	5	7	5	5	6
62	1	2	5.33	2		10	20	1	1	2	2	3	3	5	2	5
63	1	2	4.67	2	25	9	40	1	1	4	4	4	4	4	4	4
64	1	2	6.67	2	27	10	70	1	1	4	1	7	7	7	1	7
65	1	2	6.67	2	24	14	50	1	1	1	1	7	7	5	2	7
66	1	2	6.11	2	25	6	45	1	1	1	2	6	6	6	4	6
67	1	2	6.67	2	22	5	78	1	1	2	1	7	7	6	2	7
68	1	2	6.67	2	24	10	21	1	1	1	1	6	7	6	2	7
69	1	2	4.78	2	25	7	32	1	1	1	1	1	1	5	2	2
70	1	2	5.56	1	27	5	10	2	2	3	1	7	6	5	5	5
71	1	2	5.78	1	25	14	84	1	1	1	1	6	6	4	5	5
72	1	2	6.11	1	26	5	21	1	1	1	2	6	6	6	2	4
73	2	1	5	1	22	10	7	2	3	4	3	5	6	6	5	5
74	2	1	4.22	1	19	8	30	4	4	4	5	3	5	4	3	6
75	2	1	6.56	1	21	3	14	1	1	2	3	6	7	7	1	7
76	2	1	5.67	1	21	5	20	3	2	3	3	6	7	6	3	6
77	2	1	5.44	1	19	2	30	4	6	4	3	7	7	6	1	7
78	2	1	5.33	2	19	10	16	4	3	4	3	5	6	6	2	7
79	2	1	4.33	2	20	7	10	4	4	4	4	3	6	5	5	6
80	2	1	6.33	1	18	1	30	1	1	1	1	5	6	6	2	6
81	2	1	3.67	2	22	8	10	4	3	2	2	2	1	2	3	2
82	2	1	6.56	2	20	7	15	1	1	1	3	6	7	6	1	7
83	2	1	5.22	2	17	1	8	3	1	4	3	5	6	5	3	5
84	2	1	4.67	1	19	9	25	4	2	5	4	5	5	4	2	5
85	2	1	7	2	18	5	20	1	1	1	1	7	7	7	1	7
86	2	1	5.33	2	19	5	30	3	1	4	3	5	6	5	3	6
87	2	1	6.11	1	20	10	7	1	1	1	1	4	7	4	2	6
88	2	1	3.89	2	19	7	26	4	6	5	4	4	5	4	4	5
89	2	1	4.44	1	23	3	10	4	3	3	5	3	6	6	6	6
90	2	1	5.67	1	20	2	20	1	1	3	4	6	7	5	3	5
91	2	1	5.67	2	21	12	25	2	2	3	3	3	7	6	2	7
92	2	1	4.67	2	18	10	15	4	3	4	5	5	6	5	4	6
93	2	1	5.89	2	19	13	10	1	3	4	2	4	7	6	1	7
94	2	1	4.44	1	19	8	30	1	4	4	3	3	6	4	6	5
95	2	1	6.67	1	21	7	40	1	1	1	4	7	7	7	1	7
96	2	1	5.67	2	21	11	10	1	1	2	2	3	6	5	2	5
97	2	1	5.56	2	20	8	168	2	2	3	4	5	7	5	3	7
98	2	1	4	1	20	1	28	2	6	4	4	4	5	3	4	4
99	2	1	5.56	1	19	10	35	3	1	1	4	5	7	7	6	6
100	2	1	5.33	2	18	8	15	4	5	3	2	6	7	6	3	6
101	2	1	4.56	1	19	9	25	4	1	4	5	4	5	4	4	6
102	2	1	5.11	2	22	10	35	4	6	4	1	4	7	4	1	7
103	2	1	4.78	2	25	8	20	3	3	4	3	4	4	5	3	6
104	2	1	5.78	2	24	10	56	2	3	4	3	6	7	6	2	7
105	2	1	3.89	2	26	12	7	5	5	4	5	5	5	5	6	5
106	2	1	3.89	2	26	12	40	5	4	6	4	4	6	4	6	6
107	2	1	3.78	2	24	10	20	2	6	6	4	5	4	6	7	4
108	2	2	5.78	1	19	4	21	4	2	1	1	6	6	6	3	5
109	2	2	7	1	18	6	18	1	1	1	1	7	7	7	1	7
110	2	2	5	2	18	8	20	4	4	4	2	6	3	6	2	6
111	2	2	7	2	19	10	9	1	1	1	1	7	7	7	1	7
112	2	2	6	1	18	9	25	2	2	2	2	7	6	5	3	7
113	2	2	6.33	2	18	8	8	1	1	1	1	7	7	5	3	5
114	2	2	5.78	1	19	8	7	3	1	2	1	5	6	5	3	6
115	2	2	5.56	1	19	9	20	2	2	2	2	5	5	5	2	5
116	2	2	5.78	2	19	4	15	1	1	2	2	6	6	6	3	3
117	2	2	5.44	1	21	4	64	4	4	3	2	5	7	6	2	6
118	2	2	5.11	1	20	5	10	3	4	3	2	6	6	5	4	5
119	2	2	5.78	1	21	10	28	1	1	1	1	5	6	6	6	5
120	2	2	5	1	18	10	20	7	7	7	1	7	7	7	1	7
121	2	2	4	2	21	12	70	3	6	3	5	3	7	5	3	1
122	2	2	6.44	2	20	8	20	1	1	4	2	7	7	7	1	6
123	2	2	6.44	2	21	9	30	1	1	1	1	7	7	5	3	6
124	2	2	6.67	2	21	8	30	1	1	1	1	7	7	5	2	7
125	2	2	5.56	1	21	8		4	1	3	2	5	7	5	2	5
126	2	2	6.22	2	18	7	10	1	1	2	2	7	7	6	3	5
127	2	2	6.33	1	18	6		1	1	1	1	6	6	6	3	6
128	2	2	6.33	1	21	14	35	1	1	1	1	7	7	4	4	7
129	2	2	5.22	2	21	11	60	4	2	1	1	6	1	5	3	6
130	2	2	6.56	1	21	4	48	1	1	2	1	7	7	5	2	7
131	2	2	5.89	2	19	9	40	1	1	2	2	6	6	5	3	5
132	2	2	5.56	1	18	6	8	1	1	1	2	5	5	4	3	4
133	2	2	4.67	2	20	10	20	1	1	1	2	3	2	2	2	2
134	2	2	4.89	2	17	8	14	1	1	1	2	3	3	3	2	2
135	2	2	5.22	2	19	10	10	1	1	2	3	4	5	5	5	5
136	2	2	4.44	1	26	11	105	2	2	6	4	3	4	4	1	4
137	2	2	5.33	2	25	10	28	1	1	3	4	5	7	7	7	5
138	2	2	6	2	26	12	80	2	1	1	2	6	7	5	3	5
139	2	2	5.56	2	27	11	30	2	2	2	2	6	6	6	2	2
140	2	2	7	2	25	10	40	1	1	1	1	7	7	7	1	7
141	2	2	5.22	2	23	7	20	3	2	4	4	6	5	6	2	5
142	3	1	4.33	1	22	10	60	4	4	3	5	3	6	3	2	5
143	3	1	4.67	1	22	10	40	2	2	4	3	4	5	4	5	5
144	3	1	4.78	1	22	11	20	2	4	5	4	4	6	5	2	5
145	3	1	3.22	2	22	7	20	4	5	5	6	4	5	3	6	3
146	3	1	5	1	18	11	15	2	3	3	1	6	2	6	1	1
147	3	1	3.44	1	21	4	30	4	4	6	4	2	3	4	4	4
148	3	1	4.78	2	20	9	15	4	4	4	4	4	6	6	3	6
149	3	1	4.67	2	19	4	20	1	2	5	5	4	7	4	5	5
150	3	1	6	1	21	12	25	3	6	2	2	7	7	7	1	7
151	3	1	4.44	1	22	10	25	4	5	5	4	5	6	5	3	5
152	3	1	4	1	19	6	15	4	4	4	5	4	5	4	5	5
153	3	1	5.33	1	22	8	40	4	1	4	4	5	7	5	3	7
154	3	1	3.89	1	19	1	12	4	4	4	5	3	5	5	6	5
155	3	1	3.78	1	18	8	40	5	5	5	5	4	5	4	3	4
156	3	1	5.11	1	18	7	8	3	4	3	2	5	7	6	2	2
157	3	1	5.78	1	20	8	10	3	3	2	3	6	7	6	2	6
158	3	1	4.78	1	19	8	12	4	5	4	3	5	7	4	3	6
159	3	1	4.67	1	18			5	5	3	4	4	7	4	3	7
160	3	1	4.22	1	20	7	42	4	4	4	4	4	5	5	4	4
161	3	1	5.78	2	22	8	20	2	1	2	2	2	7	5	2	7
162	3	1	5.22	2	22	5	50	3	3	4	5	5	7	6	2	6
163	3	1	5.44	2	23	10	10	1	1	4	4	4	7	5	3	6
164	3	1	4.67	2	22	10	14	4	4	4	4	4	7	6	6	7
165	3	1	4.44	2	22	10	25	5	3	5	5	6	7	5	6	6
166	3	1	6	2	22	13	60	1	1	1	1	7	7	4	4	4
167	3	1	5.89	1	18	10	20	3	2	2	2	6	5	6	1	6
168	3	1	5.11	2	22	10	40	1	4	4	4	5	7	5	3	5
169	3	1	4.22	2	20	4	3	5	4	4	4	4	5	5	4	5
170	3	1	6.44	2	19	7	10	4	1	1	1	6	7	6	1	7
171	3	1	4.89	2	21	12	30	3	3	3	4	3	6	6	3	5
172	3	1	3.56	2	19	10	20	4	4	5	5	3	4	3	4	4
173	3	1	6.78	1	20	8	10	2	1	1	1	7	7	6	1	7
174	3	1	5.22	2	19	6	12	3	2	3	4	5	6	5	3	6
175	3	1	3.89	1	21	6	40	4	4	3	5	6	4	3	4	2
176	3	1	5	1	21	5	40	2	1	2	1	7	1	2	1	2
177	3	1	5.33	1	20	8	6	4	4	3	4	5	7	5	1	7
178	3	1	4.22	2	19	10	10	4	4	4	4	4	5	5	5	5
179	3	1	4.33	2		10	15	3	6	5	4	5	6	5	4	5
180	3	1	4.56	2	18	4	10	3	4	5	4	4	7	4	3	5
181	3	1	5.44	2	19	9	30	2	2	3	4	6	6	5	2	5
182	3	1	4.78	1	18	6	30	5	6	5	4	5	7	6	2	7
183	3	1	2.89	1	17	3	10	6	5	4	7	1	1	6	4	4
184	3	2	6	2	26	8	28	1	1	1	1	3	7	5	3	6
185	3	2	4.56	2	22	5	7	1	1	3	4	3	3	4	4	4
186	3	2	6.33	1	25	10	30	1	1	1	2	6	7	5	2	6
187	3	2	6.33	1	27	8	30	1	1	1	1	7	7	7	7	7
188	3	2	6.22	2	24	7	35	1	2	2	1	6	6	6	2	6
189	3	2	5.11	2	28	10	56	1	4	4	3	5	6	5	4	6
190	3	2	5.33	2	27	7	70	2	3	2	2	2	6	6	3	6
191	3	2	5.44	2	25	6	30	2	1	2	1	6	5	4	5	5
192	3	2	6.56	2	26	8	35	1	1	1	1	6	7	5	2	7
193	3	2	6.56	1	25	8	90	1	1	1	1	6	7	6	1	5
194	3	2	7	2	25	8	14	1	1	1	1	7	7	7	1	7
195	3	2	5.89	1	25	14	15	3	3	1	1	6	6	5	2	6
196	3	2	5.78	1	24	14	100	1	1	4	2	6	6	5	3	6
197	3	2	5.67	1	24	10	30	2	1	3	2	5	5	6	3	6
198	3	2	5.33	1	23	10	30	3	3	2	2	5	5	6	3	5
199	3	2	4.89	2	22	11	80	5	5	3	2	6	6	6	1	2
200	3	2	6.44	1	25	10	20	1	1	1	1	6	6	6	2	6
201	3	2	4.56	2	25	7	50	3	5	3	3	6	3	5	3	4
202	3	2	4	1	24	10	50	4	4	4	4	4	4	4	4	4
203	3	2	4.67	1	19	5	60	1	1	4	4	4	4	4	4	4
204	3	2	6.22	2	19	8	20	1	1	1	2	6	7	6	4	6
205	3	2	5	2	19	8	60	1	3	4	4	5	6	5	4	5
206	3	2	6.33	1	20	8	12	1	1	1	1	7	7	7	1	1
207	3	2	4.33	2	18	6	30	3	4	4	3	4	5	4	5	5
208	3	2	5.78	2	17	7	14	1	1	2	2	5	5	5	2	5
209	3	2	5.89	1	20	10	20	1	1	1	2	5	6	5	3	5
210	3	2	6	2	20	10	10	1	1	1	1	6	6	5	5	6
211	3	2	5.33	2	21	8	7	3	3	2	3	6	6	5	4	6
212	3	2	5.67	1	18	8	18	3	3	3	2	6	6	6	2	6
213	3	2	4.44	2	20	8	12	3	3	3	3	3	5	4	4	4
214	3	2	7	1	21	15	20	1	1	1	1	7	7	7	1	7
215	3	2	6.44	1	19	12	14	1	1	4	1	7	7	6	1	6
216	3	2	5.11	1	18	10	40	1	1	4	4	5	5	4	3	5
217	3	2	5.56	1	18	14	35	1	1	4	3	6	6	6	5	6
218	3	2	4.56	2	20	8	15	2	1	5	3	3	2	5	3	5
219	3	2	5.89	2	20	6	15	2	1	1	2	5	6	6	3	5
220	3	2	5.44	1	20	7	10	2	2	4	4	6	6	6	3	6
